# Supplementary material for: A Network Pharmacology Study of Chinese Medicine QiShenYiQi to Reveal Its Underlying Multi-Compound, Multi-Target, Multi-Pathway Mode of Action
Source: PLoS One. 2014 May 9;9(5):e95004. doi: 10.1371/journal.pone.0095004 (PMC4015902; doi:10.1371/journal.pone.0095004)
Supplement: Table S1 — The target, PubMed ID, and CVD relevancy about the 9 main compounds of QSYQ. (XLS) [file pone.0095004.s002.xls]

## Sheet: Sheet1
Table S1. The target, PubMed ID, and CVD relevancy about the 9 main compounds of QSYQ
Compound	Target	type(1:confirmed in cvd-related literatures;2:confirmed in non cvd-related literatures)	Number	PMID
Astragaloside IV	RELA	1	2	14597987;23171279
Astragaloside IV	CCR3	2	1	22505212
Astragaloside IV	CSF2	2	1	22505212
Astragaloside IV	VEGFA	1	1	22179585
Astragaloside IV	LPL	2	1	18972582
Astragaloside IV	PPARG	2	1	16412274
Astragaloside IV	GPX1	2	2	16900242;15182947
Astragaloside IV	PRKCB	1	1	16650877
Astragaloside IV	TLR4	2	1	23041150
Astragaloside IV	NGF	2	1	20503469
Astragaloside IV	IL1B	2	3	22342823;22505212;21681347
Astragaloside IV	PLAT	1	1	9256087
Astragaloside IV	AKR1B1	2	1	16900242
Astragaloside IV	LDHA	1	1	18019054
Astragaloside IV	LDHB	1	1	18019054
Astragaloside IV	HIF1A	1	1	21576377
Calycosin	EPO	1	1	21309574
Calycosin	FGF1	1	1	21909574
Calycosin	FLT1	1	1	20686605
Calycosin	GPX1	2	2	23123262;19462688
Calycosin	HIF1A	1	1	21309574
Calycosin	IL6	2	1	20735814
Calycosin	LDHA	1	1	14637172
Calycosin	LDHB	1	1	14637172
Calycosin	RELA	1	1	21669275
Calycosin	VEGFA	1	1	20686605
Formononetin	BCL2L1	2	1	19139819
Formononetin	IL6	2	1	20735814
Formononetin	APOC3	2	1	22084061
Formononetin	PPARA	2	2	22084061;16549448
Formononetin	PPARG	2	2	16549448;18267976
Formononetin	PPARGC1A	2	1	18267976
Formononetin	GPX1	2	1	18757188
Formononetin	IGF1R	2	1	21932171
Formononetin	RELA	2	2	22922276;20735814
Formononetin	PTGS2	2	1	15456640
Formononetin	VEGFA	1	1	20959155
Formononetin	EPO	2	1	21309574
Formononetin	HIF1A	2	1	21309574
Danshensu	CD36	2	1	20150587
Danshensu	FN1	2	1	21311138
Danshensu	IL6	2	2	20669352;22418033
Danshensu	PTGS2	2	2	20843270;22418033
Danshensu	RELA	2	6	11876909;22418033;23524166;20618938;21434346;19460707
Danshensu	TLR4	2	2	20618938;21434346
Danshensu	VEGFA	2	2	16039554;20621088
Protocatechuic Aldehyde	IL1B	2	1	8234146
Protocatechuic Aldehyde	ODC1	2	1	12530092;
Protocatechuic Aldehyde	RELA	1	2	15878704;23269534;
Protocatechuic Aldehyde	PTGS2	2	1	21512301
Protocatechuic Aldehyde	AKR1B1	2	1	17597607
Rosmarinic Acid	CCR3	2	1	16604092
Rosmarinic Acid	CXCL2	2	2	14729597;15630183
Rosmarinic Acid	IL2	2	2	12511421;12898421
Rosmarinic Acid	IL6	2	3	19295475;22441336;23548128
Rosmarinic Acid	TNFRSF11A	2	1	20157877
Rosmarinic Acid	TNFRSF11B	2	1	20157877
Rosmarinic Acid	CASP1	2	2	21239739;21526214
Rosmarinic Acid	IL1B	2	3	12684091;22441336;23548128
Rosmarinic Acid	XIAP	2	1	19619938
Rosmarinic Acid	CD36	2	1	20150587
Rosmarinic Acid	PPARA	2	1	19053389
Rosmarinic Acid	PPARG	2	2	19053389;19466982
Rosmarinic Acid	G6PD	2	1	21554000
Rosmarinic Acid	GSR	2	1	21554000
Rosmarinic Acid	RELA	2	10	16604092;17576830;18799930;19295475;19466982;19619938;21486087;21526214;21724708;23414442;
Rosmarinic Acid	CCL3	2	2	12684091;18799930
Rosmarinic Acid	PLA2G2A	2	1	18423943
Rosmarinic Acid	PTGS2	2	6	12784390;14729597;15630183;17576830;18936204;19919113
Rosmarinic Acid	CASP1	2	2	21526214;21239739;
Rosmarinic Acid	C3	2	2	3198307;10353266;
Rosmarinic Acid	C5	2	1	1761351
Rosmarinic Acid	AKR1B1	2	1	22953872
Ginsenoside Rg1	BAD	2	2	19326380;17123556
Ginsenoside Rg1	BCL2L1	2	1	12230953
Ginsenoside Rg1	FAS	2	1	22975510
Ginsenoside Rg1	NGF	2	1	21823427
Ginsenoside Rg1	IL2	2	2	14996415;8712009
Ginsenoside Rg1	IL6	2	2	18164154;22523542
Ginsenoside Rg1	IL1B	2	3	22214447;22617143;22982182
Ginsenoside Rg1	PPARG	2	2	22166376;23520555
Ginsenoside Rg1	GPX1	2	2	22607394;21941591
Ginsenoside Rg1	GSTM1	2	1	22607394
Ginsenoside Rg1	FN1	2	3	19101622;19066060;22728707
Ginsenoside Rg1	IGF1R	2	5	19703168;19476546;19326380;19298253;16415910
Ginsenoside Rg1	PRKCB	2	1	18571158
Ginsenoside Rg1	VWF	1	2	21275177;21253944;
Ginsenoside Rg1	IRS1	2	1	16415910
Ginsenoside Rg1	RELA	2	13	21126513;21078355;20184879;19744503;17276889;21666059;21995855;22214447;22221101;22534050;22728707;22490838;22472794;
Ginsenoside Rg1	BDNF	2	6	20682297;20419536;20157253;15663889;22335772;22335772;
Ginsenoside Rg1	CACNA1C	2	1	18430419
Ginsenoside Rg1	DUSP1	1	2	19347983;21964194;
Ginsenoside Rg1	PTGS2	2	3	18819875;22214447;22221101
Ginsenoside Rg1	VEGFA	1	4	21327539;19262553;17008323;21964931;
Ginsenoside Rg1	PLAT	1	1	1318638;
Ginsenoside Rg1	LDHA	1	1	19530220;
Ginsenoside Rg1	LDHB	1	1	19530220;
Ginsenoside Rg1	HIF1A	1	2	20473743;21964931;
Ginsenoside Rg1	IGF1	2	2	19326380;18782533;
Ginsenoside Rb1	BCL2L1	2	1	23024694
Ginsenoside Rb1	NGF	2	2	20682297;23019960
Ginsenoside Rb1	IL2	2	1	16286158
Ginsenoside Rb1	IL6	2	4	12909272;21600888;22173011;23042638
Ginsenoside Rb1	IL1B	2	3	16770323;21600888;23042638
Ginsenoside Rb1	PPARD	2	1	22692056
Ginsenoside Rb1	PPARG	2	2	17129589;22893262
Ginsenoside Rb1	GPX1	2	1	1879209
Ginsenoside Rb1	FN1	2	2	20191356;19292057
Ginsenoside Rb1	PRKCB	2	1	18571158
Ginsenoside Rb1	VWF	1	1	20801605
Ginsenoside Rb1	IRS1	2	1	18550785
Ginsenoside Rb1	RELA	2	6	20678598;19116454;21600888;22173011;22386813;23344209;
Ginsenoside Rb1	IRAK1	2	1	21600888
Ginsenoside Rb1	BDNF	2	4	20682297;20659542;15663889;23548124
Ginsenoside Rb1	PTGS2	2	3	16534736;21600888;23042638
Ginsenoside Rb1	VEGFA	2	1	16770323
Ginsenoside Rb1	PLAT	1	1	17878761
Ginsenoside Rb1	LDHA	1	3	18679782;17878761;22013385
Ginsenoside Rb1	LDHB	1	3	18679782;17878761;22013385
Ginsenoside Rb1	HIF1A	2	2	21300075;16770323
Notoginsenoside R1	FN1	1	1	16632126
Notoginsenoside R1	LDHA	2	1	18176958
Notoginsenoside R1	LDHB	2	1	18176958
Notoginsenoside R1	PLAT	1	2	9220151;8018658
Notoginsenoside R1	RELA	1	1	23170834;
