# Supplementary material for: A Network Pharmacology Study of Chinese Medicine QiShenYiQi to Reveal Its Underlying Multi-Compound, Multi-Target, Multi-Pathway Mode of Action
Source: PLoS One. 2014 May 9;9(5):e95004. doi: 10.1371/journal.pone.0095004 (PMC4015902; doi:10.1371/journal.pone.0095004)
Supplement: Table S2 — Differentially expressed genes(DEGs) slected from CHD@ZJU V1.0 database with fold change (FC) and reverse rate (RR) information after the QSYQ treatment. (XLS) [file pone.0095004.s003.xls]

## Sheet: Sheet1
Table S2.Differentially expressed genes(DEGs) slected from CHD@ZJU database with fold change (FC) and reverse rate (RR) information after the QSYQ treatment
gene name	FC-QSYQ(number in bold is the genes with its FC value more than 1.1, there are 83 genes)	RR-QSYQ	NUM of probes(442)
PLN	16.0319	87.3167	3
ANKRD1	14.1142	54.4504	5
PYGM	13.9527	48.6676	2
HSPB7	13.2081	41.2982	2
ACTC1	12.5299	71.5208	3
IL6ST	12.1913	43.4524	3
PPAP2B	12.1863	21.0763	3
EPAS1	12.0467	68.4713	2
MEF2A	11.52	14.0533	2
ACAT1	11.078	72.7755	2
TNNT2	11.0673	79.1844	2
DUSP1	11.052	15.111	2
BTG2	10.9278	13.633	2
PKP2	10.8477	23.6217	2
PTPN11	10.6957	45.9276	3
MTRR	10.4569	39.3777	2
CDH13	10.3662	50.8444	4
FGF1	10.056	14.3273	2
APLN	10.0215	62.1086	2
ANK1	9.83091	43.0682	3
GALNT2	9.75215	19.5321	4
FLT1	9.66863	42.8689	7
TGFBR1	9.56481	19.942	2
COG6	9.5515	29.0607	2
DAB2IP	9.29373	52.0322	2
CAT	9.28831	47.0731	2
DPP4	9.28465	36.2671	2
KLF2	9.2594	23.0473	7
GATA6	9.2159	29.9623	4
PEAR1	9.14531	25.7391	2
ADIPOR2	9.09024	30.1317	3
BMP7	8.9045	17.4447	2
IGF1R	8.71455	28.2524	3
BDNF	8.63795	14.0391	2
ABCC8	8.53729	31.1816	2
PPARD	8.40636	46.4159	3
PLCB1	8.38306	60.2442	2
HCN2	8.31692	26.8209	3
LSAMP	8.20039	19.5252	3
PLD2	8.08787	13.2177	3
PDE4D	7.98303	15.563	2
THRA	7.97866	15.4859	3
TIMP3	7.9715	40.8591	4
NOS1AP	7.77078	22.9787	2
KALRN	7.72243	31.1861	4
GAS6	7.70352	24.2976	3
HIF1A	7.70249	5.17711	3
NR3C1	7.6249	18.0653	2
PRKCB	7.48621	8.86437	2
PTPRD	7.43685	23.9448	4
AGTR2	7.3366	3.67803	2
CACNA1C	7.19961	24.5095	5
OPCML	7.16247	18.4062	3
BCL2L1	7.03845	23.6641	2
NPR3	6.96646	41.092	2
APOB	6.87725	42.8256	3
PPARA	6.45779	10.4547	3
HDAC10	6.39068	6.62265	4
WNK1	6.26293	11.5407	4
HGF	6.16615	9.84512	2
ANK2	6.14673	10.1738	2
BAT3	6.13178	14.8105	2
C5	6.11021	2.92567	2
ADRA2B	5.96109	7.48744	3
PLAUR	5.88806	6.14554	2
TBX3	5.70755	19.6729	4
ALB	5.61635	4.46515	2
FAS	5.55401	25.3512	3
HRH3	5.54378	11.3119	2
MTHFR	5.47901	3.5086	2
COL11A2	5.1696	4.78375	2
TRIB3	4.80722	6.08887	2
ZIC3	4.21241	2.59971	2
NF1	4.08324	1.88913	2
PCSK2	3.70265	9.64395	2
NPY5R	2.94115	8.98607	2
PDZK1	2.30007	1.08724	1
ESR2	1.54335	1.35845	1
ADAM15	1.52364	2.072	1
FGFR4	1.46258	0.743173	1
SMAD3	1.35713	2.75785	1
APOA1	1.24986	8.69166	1
CFI	1.10077	3.02223	1
NPPC	1.09695	1.6875	1
TERT	0.9927	1.04576	1
BDKRB1	0.97304	1.3707	1
PPARGC1A	0.972823	1.10573	1
AGER	0.951835	1.11847	1
RETN	0.863583	3.05526	1
PROC	0.846706	1.71232	1
CCR3	0.845248	2.81635	1
SCNN1A	0.778757	3.47158	1
NFKBIL1	0.778075	1.49831	1
LIPC	0.745856	0.757346	1
PRKCH	0.734294	0.527113	1
MBL2	0.706924	0.707676	1
BAT5	0.704842	1.43736	1
HDAC4	0.642442	0.832279	1
ADAMTS13	0.614179	0.562357	1
LEP	0.572213	0.996152	1
IGF2	0.555789	0.627241	1
PHACTR1	0.546933	1.52236	1
FGF23	0.546292	1.31637	1
IL10RA	0.543112	3.52446	1
EDNRB	0.538924	1.73171	1
HCN4	0.506637	0.736057	1
SHBG	0.480667	2.92079	1
PLA2G5	0.478268	1.36646	1
ODC1	0.458766	3.20151	1
KCNQ1	0.446895	2.70608	1
ITPKC	0.435931	2.81557	1
MYBPC3	0.428264	1.67549	1
CASQ2	0.425554	2.45493	1
XIAP	0.414079	1.50083	1
GNAS	0.394691	0.798332	1
COX2	0.372455	1.90291	1
EPHX2	0.366449	1.1641	1
VEGFB	0.364769	0.728753	1
BMP4	0.354368	1.2588	1
VTN	0.34201	1.40049	1
SORD	0.335119	1.50217	1
APOA2	0.334374	0.536386	1
YBX1	0.314013	1.3273	1
LPL	0.290056	1.73508	1
ITGA3	0.289556	1.79801	1
LDHB	0.288791	1.38664	1
UCP2	0.28849	0.780299	1
F2	0.288241	0.696121	1
GSTM1	0.279344	0.795658	1
JUP	0.25379	1.22624	1
CD59	0.250064	0.677007	1
TH	0.248827	0.575452	1
MDH2	0.244332	1.15441	1
FABP3	0.233985	1.3777	1
LDHA	0.22803	0.782796	1
HSPA8	0.228011	1.17672	1
CDKAL1	0.225983	1.33606	1
ADAMTS1	0.221358	0.510442	1
NGF	0.20849	0.828575	1
RELA	0.20396	1.42027	1
CPE	0.198739	0.936104	1
VEGFA	0.195089	1.06895	1
SDHA	0.194497	0.987545	1
ALDH2	0.187907	0.815291	1
PSMA6	0.181018	1.28328	1
GPX1	0.169476	1.00022	1
CCL5	0.166831	1.05427	1
PEBP1	0.161733	0.702217	1
SOD1	0.159699	1.0067	1
AKR1B1	0.157513	0.996139	1
BCHE	0.148033	0.740425	1
NPPB	0.143952	0.723393	1
TFAM	0.1245	0.739272	1
GATA2	0.114088	0.705128	1
CD36	0.0856261	0.524587	1
MIF	0.0846494	0.515311	1
SLC22A3	-0.103462	0.627763	1
SELS	-0.106425	0.510902	1
PPARG	-0.109349	0.671563	1
CUBN	-0.144279	0.810524	1
CALU	-0.145344	0.714214	1
C7	-0.147471	0.622504	1
ITPR3	-0.170401	0.618342	1
PLAT	-0.199762	0.844272	1
MKL1	-0.201416	0.919555	1
GLA	-0.205955	0.650865	1
PTX3	-0.207059	1.01915	1
CIITA	-0.211302	0.830392	1
PON2	-0.216508	0.924923	1
BAD	-0.219185	1.0992	1
SERPIND1	-0.224199	1.41083	1
GCLM	-0.25559	1.32234	1
SREBF2	-0.263643	0.80119	1
SLC8A1	-0.268124	0.959446	1
PSRC1	-0.299516	1.19729	1
IRAK1	-0.300128	0.94415	1
NOTCH3	-0.30053	1.34701	1
CAST	-0.303113	1.08223	1
ECE1	-0.304173	1.71204	1
GFAP	-0.311618	1.49513	1
VIM	-0.328699	0.832864	1
PPP3R1	-0.329539	1.5903	1
PROS1	-0.352924	0.535015	1
ARHGAP9	-0.368295	0.754891	1
ANGPT1	-0.373461	1.5156	1
ADAM17	-0.380988	0.585891	1
ABCG8	-0.386785	1.20729	1
VKORC1	-0.403943	1.2316	1
TNFRSF1A	-0.407611	0.638874	1
P2RY12	-0.422843	1.30578	1
TNFRSF14	-0.430231	1.71965	1
CASP1	-0.441518	0.70176	1
E2F1	-0.442051	1.14979	1
TLR4	-0.455597	0.703268	1
CCL3	-0.465968	1.49102	1
NOS2	-0.471232	0.504129	1
G6PD	-0.474957	0.674846	1
NPY1R	-0.478875	3.41712	1
F2RL3	-0.487229	0.687792	1
ANGPT2	-0.502393	0.816097	1
LUM	-0.503595	0.81583	1
F5	-0.50434	1.58471	1
GSR	-0.504504	0.559259	1
PF4	-0.509868	0.853394	1
IRS1	-0.512538	1.869	1
TRPC6	-0.512977	0.701084	1
PON3	-0.517476	2.4714	1
PLA2G2A	-0.518198	0.500639	1
CD28	-0.524942	2.92706	1
HFE	-0.537249	0.902405	1
P2RY1	-0.543715	1.64196	1
ACTA2	-0.546255	0.943724	1
LTBP1	-0.548309	1.10469	1
EDN2	-0.548334	0.68576	1
CXCL2	-0.54844	1.69177	1
IGF1	-0.550162	0.662405	1
LTA4H	-0.57289	1.75183	1
LIPG	-0.5773	2.06039	1
AQP2	-0.579289	1.46164	1
ACAT2	-0.586289	1.16467	1
BIRC5	-0.597812	0.808489	1
ADAM33	-0.609371	2.77604	1
CCL19	-0.613887	1.49135	1
TLR2	-0.630955	0.679247	1
BLK	-0.631247	1.06918	1
OXT	-0.639809	3.23616	1
ANXA1	-0.641366	1.03529	1
PLA2G4A	-0.643435	1.93748	1
SELL	-0.645916	1.24828	1
TBXAS1	-0.647745	2.22602	1
BHMT	-0.653687	1.67359	1
LMNA	-0.664433	1.47437	1
ARG1	-0.66616	0.912085	1
PROCR	-0.669534	1.42697	1
S100A6	-0.673744	0.737197	1
UTS2	-0.680096	4.57316	1
MLXIPL	-0.681206	2.4409	1
CTSS	-0.705491	0.673364	1
CCR1	-0.716105	0.889812	1
PTGS2	-0.718765	1.88663	1
ITGB2	-0.720836	1.01456	1
CCR5	-0.725569	0.61864	1
HP	-0.727722	0.623788	1
THBS2	-0.736068	0.797429	1
CCR2	-0.738045	1.08355	1
CD180	-0.742432	0.514795	1
STAT4	-0.747175	1.04295	1
TEK	-0.755222	2.42013	1
UCP3	-0.770285	3.00447	1
CELSR2	-0.785781	1.19312	1
VWF	-0.806228	3.20209	1
CD68	-0.823981	0.539486	1
MMP12	-0.844927	1.24916	1
IL1B	-0.859875	0.923995	1
AVPR1A	-0.861854	2.48121	1
SOCS3	-0.887059	1.57587	1
ABCG5	-0.893052	1.07571	1
CFTR	-0.937768	0.650556	1
CD14	-0.968519	1.14998	1
CD163	-0.973264	1.60808	1
ST6GAL1	-0.973493	1.64802	1
VCAM1	-0.982488	0.832587	1
APOC3	-1.00417	0.875632	1
HAS2	-1.00605	2.96305	1
CYP7A1	-1.05665	1.22045	1
S100A8	-1.06112	1.05618	1
CDKN2B	-1.06748	2.44044	1
RUNX1	-1.07895	0.801764	1
GPC3	-1.08114	2.87976	1
HSD3B1	-1.1257	2.35009	1
CCL20	-1.15917	0.680321	1
ANGPTL4	-1.16291	0.812199	1
OLR1	-1.1747	1.40257	1
ALOX5AP	-1.18202	2.00957	1
APOC1	-1.18518	3.70591	1
GJA1	-1.19179	2.14497	1
CMA1	-1.19183	2.1007	1
IL2	-1.2169	1.80176	1
ADRB3	-1.23002	1.73765	1
PTN	-1.2512	0.852185	1
KCNMB1	-1.25686	3.09459	1
CHI3L1	-1.33796	1.64453	1
GALNT4	-1.37302	2.91552	1
TNFRSF11A	-1.37368	1.63169	1
TIMP1	-1.39107	0.853205	1
PDGFD	-1.42586	9.58918	1
FN1	-1.46588	0.871434	1
FGG	-1.47258	1.33774	1
TNC	-1.47383	0.616852	1
TNFRSF11B	-1.51041	1.14589	1
CFD	-1.51538	1.10466	1
AGT	-1.51631	1.65099	1
SLC27A1	-1.51869	7.03923	1
KL	-1.51893	1.80331	1
CX3CR1	-1.57357	3.02958	1
MMP3	-1.59076	2.82184	1
CYR61	-1.60791	1.51063	1
FGF4	-1.63566	5.70655	1
CSF2	-1.63615	2.08829	1
TNFRSF1B	-1.70621	0.823571	1
TRIB1	-1.74585	3.19994	1
LBP	-1.82443	0.963016	1
EPO	-1.90301	2.20253	1
MTR	-1.92316	10.8961	1
S100A9	-2.03186	1.40362	1
APOA5	-2.08506	0.991774	1
ESR1	-2.19258	2.17599	1
CDKN2A	-2.38655	1.12907	1
PDE5A	-2.41855	2.60299	1
IL6	-2.52853	1.3314	1
C3	-2.56825	0.980484	1
ADIPOQ	-3.26093	1.09136	1
