# Supplementary material for: A Network Pharmacology Study of Chinese Medicine QiShenYiQi to Reveal Its Underlying Multi-Compound, Multi-Target, Multi-Pathway Mode of Action
Source: PLoS One. 2014 May 9;9(5):e95004. doi: 10.1371/journal.pone.0095004 (PMC4015902; doi:10.1371/journal.pone.0095004)
Supplement: Table S3 — 52 Differentially expressed genes(DEGs) with corresponding compounds,together with the information of pathways,categories and Fisher P-value. (XLS) [file pone.0095004.s004.xls]

## Sheet: Sheet1
Table S3. 52 Differentially expressed genes(DEGs) with corresponding compounds,together with the information of pathways,categories and Fisher P-value
compound	target	pathway	category	Fisher P-value
AST	HIF1A	mTOR signaling pathway	Signal Transduction/Environmental Information Processing	0.0311585
AST	LDHA	Pyruvate metabolism	Carbohydrate Metabolism/Metabolism	0.0155856
AST	LDHB	Pyruvate metabolism	Carbohydrate Metabolism/Metabolism	0.0155856
AST	PRKCB	Focal adhesion	Cell Communication/Cellular Processes	0.00122324
AST	PRKCB	MAPK signaling pathway	Signal Transduction/Environmental Information Processing	0.00263886
AST	PRKCB	VEGF signaling pathway	Signal Transduction/Environmental Information Processing	0.00317584
AST	RELA	Adipocytokine signaling pathway	Endocrine System/Cellular Processes	0.00182003
AST	RELA	Toll-like receptor signaling pathway	Immune System/Cellular Processes	0.0020686
AST	RELA	MAPK signaling pathway	Signal Transduction/Environmental Information Processing	0.00263886
AST	RELA	Cytosolic DNA-sensing pathway	Immune System/Cellular Processes	0.00622074
AST	RELA	Apoptosis	Cell Growth and Death/Cellular Processes	1.765e-05
AST	RELA	NOD-like receptor signaling pathway	Immune System/Cellular Processes	0.00015053
AST	PLAT	Complement and coagulation cascades	Immune System/Cellular Processes	0.0128755
AST	VEGFA	VEGF signaling pathway	Signal Transduction/Environmental Information Processing	0.00317584
AST	VEGFA	mTOR signaling pathway	Signal Transduction/Environmental Information Processing	0.0311585
AST	VEGFA	Cytokine-cytokine receptor interaction	Signaling Molecules and Interaction/Environmental Information Processing	3.76e-05
AST	VEGFA	Focal adhesion	Cell Communication/Cellular Processes	0.00122324
AST	RELA	Adipocytokine signaling pathway	Endocrine System/Cellular Processes	0.00182003
AST	RELA	Toll-like receptor signaling pathway	Immune System/Cellular Processes	0.0020686
AST	RELA	MAPK signaling pathway	Signal Transduction/Environmental Information Processing	0.00263886
AST	RELA	Cytosolic DNA-sensing pathway	Immune System/Cellular Processes	0.00622074
AST	RELA	Apoptosis	Cell Growth and Death/Cellular Processes	1.765e-05
AST	RELA	NOD-like receptor signaling pathway	Immune System/Cellular Processes	0.00015053
AST	IL1B	NOD-like receptor signaling pathway	Immune System/Cellular Processes	0.00015053
AST	IL1B	Toll-like receptor signaling pathway	Immune System/Cellular Processes	0.0020686
AST	IL1B	MAPK signaling pathway	Signal Transduction/Environmental Information Processing	0.00263886
AST	IL1B	Hematopoietic cell lineage	Immune System/Cellular Processes	0.0059589
AST	IL1B	Cytosolic DNA-sensing pathway	Immune System/Cellular Processes	0.00622074
AST	IL1B	Apoptosis	Cell Growth and Death/Cellular Processes	1.765e-05
AST	IL1B	Cytokine-cytokine receptor interaction	Signaling Molecules and Interaction/Environmental Information Processing	3.76e-05
AST	NGF	Apoptosis	Cell Growth and Death/Cellular Processes	1.765e-05
AST	NGF	MAPK signaling pathway	Signal Transduction/Environmental Information Processing	0.00263886
AST	LPL	PPAR signaling pathway	Endocrine System/Cellular Processes	0.00027289
AST	GPX1	Glutathione metabolism	Metabolism of Other Amino Acids/Metabolism	0.00047522
AST	GPX1	Arachidonic acid metabolism	Lipid Metabolism/Metabolism	0.0411397
AST	AKR1B1	Pyruvate metabolism	Carbohydrate Metabolism/Metabolism	0.0155856
AST	PPARG	PPAR signaling pathway	Endocrine System/Cellular Processes	0.00027289
AST	CCR3	Cytokine-cytokine receptor interaction	Signaling Molecules and Interaction/Environmental Information Processing	3.76e-05
AST	CSF2	Cytokine-cytokine receptor interaction	Signaling Molecules and Interaction/Environmental Information Processing	3.76e-05
AST	CSF2	Hematopoietic cell lineage	Immune System/Cellular Processes	0.0059589
AST	TLR4	Toll-like receptor signaling pathway	Immune System/Cellular Processes	0.0020686
Cal	LDHA	Pyruvate metabolism	Carbohydrate Metabolism/Metabolism	0.0155856
Cal	LDHB	Pyruvate metabolism	Carbohydrate Metabolism/Metabolism	0.0155856
Cal	GPX1	Glutathione metabolism	Metabolism of Other Amino Acids/Metabolism	0.00047522
Cal	GPX1	Arachidonic acid metabolism	Lipid Metabolism/Metabolism	0.0411397
Cal	VEGFA	VEGF signaling pathway	Signal Transduction/Environmental Information Processing	0.00317584
Cal	VEGFA	mTOR signaling pathway	Signal Transduction/Environmental Information Processing	0.0311585
Cal	VEGFA	Cytokine-cytokine receptor interaction	Signaling Molecules and Interaction/Environmental Information Processing	3.76e-05
Cal	VEGFA	Focal adhesion	Cell Communication/Cellular Processes	0.00122324
Cal	FLT1	Cytokine-cytokine receptor interaction	Signaling Molecules and Interaction/Environmental Information Processing	3.76e-05
Cal	FLT1	Focal adhesion	Cell Communication/Cellular Processes	0.00122324
Cal	IL6	Cytokine-cytokine receptor interaction	Signaling Molecules and Interaction/Environmental Information Processing	3.76e-05
Cal	IL6	NOD-like receptor signaling pathway	Immune System/Cellular Processes	0.00015053
Cal	IL6	Toll-like receptor signaling pathway	Immune System/Cellular Processes	0.0020686
Cal	IL6	Hematopoietic cell lineage	Immune System/Cellular Processes	0.0059589
Cal	IL6	Cytosolic DNA-sensing pathway	Immune System/Cellular Processes	0.00622074
Cal	RELA	Adipocytokine signaling pathway	Endocrine System/Cellular Processes	0.00182003
Cal	RELA	Toll-like receptor signaling pathway	Immune System/Cellular Processes	0.0020686
Cal	RELA	MAPK signaling pathway	Signal Transduction/Environmental Information Processing	0.00263886
Cal	RELA	Cytosolic DNA-sensing pathway	Immune System/Cellular Processes	0.00622074
Cal	RELA	Apoptosis	Cell Growth and Death/Cellular Processes	1.765e-05
Cal	RELA	NOD-like receptor signaling pathway	Immune System/Cellular Processes	0.00015053
Cal	EPO	Hematopoietic cell lineage	Immune System/Cellular Processes	0.0059589
Cal	HIF1A	mTOR signaling pathway	Signal Transduction/Environmental Information Processing	0.0311585
Cal	FGF1	MAPK signaling pathway	Signal Transduction/Environmental Information Processing	0.00263886
For	VEGFA	VEGF signaling pathway	Signal Transduction/Environmental Information Processing	0.00317584
For	VEGFA	mTOR signaling pathway	Signal Transduction/Environmental Information Processing	0.0311585
For	VEGFA	Cytokine-cytokine receptor interaction	Signaling Molecules and Interaction/Environmental Information Processing	3.76e-05
For	VEGFA	Focal adhesion	Cell Communication/Cellular Processes	0.00122324
For	PTGS2	VEGF signaling pathway	Signal Transduction/Environmental Information Processing	0.00317584
For	PTGS2	Arachidonic acid metabolism	Lipid Metabolism/Metabolism	0.0411397
For	PPARG	PPAR signaling pathway	Endocrine System/Cellular Processes	0.00027289
For	PPARA	PPAR signaling pathway	Endocrine System/Cellular Processes	0.00027289
For	PPARA	Adipocytokine signaling pathway	Endocrine System/Cellular Processes	0.00182003
For	PPARGC1A	PPAR signaling pathway	Endocrine System/Cellular Processes	0.00027289
For	GPX1	Glutathione metabolism	Metabolism of Other Amino Acids/Metabolism	0.00047522
For	GPX1	Arachidonic acid metabolism	Lipid Metabolism/Metabolism	0.0411397
For	BCL2L1	Apoptosis	Cell Growth and Death/Cellular Processes	1.765e-05
For	IL6	Cytokine-cytokine receptor interaction	Signaling Molecules and Interaction/Environmental Information Processing	3.76e-05
For	IL6	NOD-like receptor signaling pathway	Immune System/Cellular Processes	0.00015053
For	IL6	Toll-like receptor signaling pathway	Immune System/Cellular Processes	0.0020686
For	IL6	Hematopoietic cell lineage	Immune System/Cellular Processes	0.0059589
For	IL6	Cytosolic DNA-sensing pathway	Immune System/Cellular Processes	0.00622074
For	RELA	Adipocytokine signaling pathway	Endocrine System/Cellular Processes	0.00182003
For	RELA	Toll-like receptor signaling pathway	Immune System/Cellular Processes	0.0020686
For	RELA	MAPK signaling pathway	Signal Transduction/Environmental Information Processing	0.00263886
For	RELA	Cytosolic DNA-sensing pathway	Immune System/Cellular Processes	0.00622074
For	RELA	Apoptosis	Cell Growth and Death/Cellular Processes	1.765e-05
For	RELA	NOD-like receptor signaling pathway	Immune System/Cellular Processes	0.00015053
For	EPO	Hematopoietic cell lineage	Immune System/Cellular Processes	0.0059589
For	HIF1A	mTOR signaling pathway	Signal Transduction/Environmental Information Processing	0.0311585
For	IGF1R	Focal adhesion	Cell Communication/Cellular Processes	0.00122324
For	APOC3	PPAR signaling pathway	Endocrine System/Cellular Processes	0.00027289
DSS	PTGS2	VEGF signaling pathway	Signal Transduction/Environmental Information Processing	0.00317584
DSS	PTGS2	Arachidonic acid metabolism	Lipid Metabolism/Metabolism	0.0411397
DSS	FN1	Focal adhesion	Cell Communication/Cellular Processes	0.00122324
DSS	IL6	Cytokine-cytokine receptor interaction	Signaling Molecules and Interaction/Environmental Information Processing	3.76e-05
DSS	IL6	NOD-like receptor signaling pathway	Immune System/Cellular Processes	0.00015053
DSS	IL6	Toll-like receptor signaling pathway	Immune System/Cellular Processes	0.0020686
DSS	IL6	Hematopoietic cell lineage	Immune System/Cellular Processes	0.0059589
DSS	IL6	Cytosolic DNA-sensing pathway	Immune System/Cellular Processes	0.00622074
DSS	RELA	Adipocytokine signaling pathway	Endocrine System/Cellular Processes	0.00182003
DSS	RELA	Toll-like receptor signaling pathway	Immune System/Cellular Processes	0.0020686
DSS	RELA	MAPK signaling pathway	Signal Transduction/Environmental Information Processing	0.00263886
DSS	RELA	Cytosolic DNA-sensing pathway	Immune System/Cellular Processes	0.00622074
DSS	RELA	Apoptosis	Cell Growth and Death/Cellular Processes	1.765e-05
DSS	RELA	NOD-like receptor signaling pathway	Immune System/Cellular Processes	0.00015053
DSS	TLR4	Toll-like receptor signaling pathway	Immune System/Cellular Processes	0.0020686
DSS	VEGFA	VEGF signaling pathway	Signal Transduction/Environmental Information Processing	0.00317584
DSS	VEGFA	mTOR signaling pathway	Signal Transduction/Environmental Information Processing	0.0311585
DSS	VEGFA	Cytokine-cytokine receptor interaction	Signaling Molecules and Interaction/Environmental Information Processing	3.76e-05
DSS	VEGFA	Focal adhesion	Cell Communication/Cellular Processes	0.00122324
DSS	CD36	PPAR signaling pathway	Endocrine System/Cellular Processes	0.00027289
DSS	CD36	Adipocytokine signaling pathway	Endocrine System/Cellular Processes	0.00182003
DSS	CD36	Hematopoietic cell lineage	Immune System/Cellular Processes	0.0059589
PCA	AKR1B1	Pyruvate metabolism	Carbohydrate Metabolism/Metabolism	0.0155856
PCA	PTGS2	VEGF signaling pathway	Signal Transduction/Environmental Information Processing	0.00317584
PCA	PTGS2	Arachidonic acid metabolism	Lipid Metabolism/Metabolism	0.0411397
PCA	IL1B	NOD-like receptor signaling pathway	Immune System/Cellular Processes	0.00015053
PCA	IL1B	Toll-like receptor signaling pathway	Immune System/Cellular Processes	0.0020686
PCA	IL1B	MAPK signaling pathway	Signal Transduction/Environmental Information Processing	0.00263886
PCA	IL1B	Hematopoietic cell lineage	Immune System/Cellular Processes	0.0059589
PCA	IL1B	Cytosolic DNA-sensing pathway	Immune System/Cellular Processes	0.00622074
PCA	IL1B	Apoptosis	Cell Growth and Death/Cellular Processes	1.765e-05
PCA	IL1B	Cytokine-cytokine receptor interaction	Signaling Molecules and Interaction/Environmental Information Processing	3.76e-05
PCA	RELA	Adipocytokine signaling pathway	Endocrine System/Cellular Processes	0.00182003
PCA	RELA	Toll-like receptor signaling pathway	Immune System/Cellular Processes	0.0020686
PCA	RELA	MAPK signaling pathway	Signal Transduction/Environmental Information Processing	0.00263886
PCA	RELA	Cytosolic DNA-sensing pathway	Immune System/Cellular Processes	0.00622074
PCA	RELA	Apoptosis	Cell Growth and Death/Cellular Processes	1.765e-05
PCA	RELA	NOD-like receptor signaling pathway	Immune System/Cellular Processes	0.00015053
PCA	ODC1	Glutathione metabolism	Metabolism of Other Amino Acids/Metabolism	0.00047522
RSA	AKR1B1	Pyruvate metabolism	Carbohydrate Metabolism/Metabolism	0.0155856
RSA	CASP1	Cytosolic DNA-sensing pathway	Immune System/Cellular Processes	0.00622074
RSA	CASP1	NOD-like receptor signaling pathway	Immune System/Cellular Processes	0.00015053
RSA	C3	Complement and coagulation cascades	Immune System/Cellular Processes	0.0128755
RSA	C5	Complement and coagulation cascades	Immune System/Cellular Processes	0.0128755
RSA	CCR3	Cytokine-cytokine receptor interaction	Signaling Molecules and Interaction/Environmental Information Processing	3.76e-05
RSA	CD36	PPAR signaling pathway	Endocrine System/Cellular Processes	0.00027289
RSA	CD36	Adipocytokine signaling pathway	Endocrine System/Cellular Processes	0.00182003
RSA	CD36	Hematopoietic cell lineage	Immune System/Cellular Processes	0.0059589
RSA	PTGS2	VEGF signaling pathway	Signal Transduction/Environmental Information Processing	0.00317584
RSA	PTGS2	Arachidonic acid metabolism	Lipid Metabolism/Metabolism	0.0411397
RSA	G6PD	Glutathione metabolism	Metabolism of Other Amino Acids/Metabolism	0.00047522
RSA	GSR	Glutathione metabolism	Metabolism of Other Amino Acids/Metabolism	0.00047522
RSA	IL1B	NOD-like receptor signaling pathway	Immune System/Cellular Processes	0.00015053
RSA	IL1B	Toll-like receptor signaling pathway	Immune System/Cellular Processes	0.0020686
RSA	IL1B	MAPK signaling pathway	Signal Transduction/Environmental Information Processing	0.00263886
RSA	IL1B	Hematopoietic cell lineage	Immune System/Cellular Processes	0.0059589
RSA	IL1B	Cytosolic DNA-sensing pathway	Immune System/Cellular Processes	0.00622074
RSA	IL1B	Apoptosis	Cell Growth and Death/Cellular Processes	1.765e-05
RSA	IL1B	Cytokine-cytokine receptor interaction	Signaling Molecules and Interaction/Environmental Information Processing	3.76e-05
RSA	IL2	Cytokine-cytokine receptor interaction	Signaling Molecules and Interaction/Environmental Information Processing	3.76e-05
RSA	IL6	Cytokine-cytokine receptor interaction	Signaling Molecules and Interaction/Environmental Information Processing	3.76e-05
RSA	IL6	NOD-like receptor signaling pathway	Immune System/Cellular Processes	0.00015053
RSA	IL6	Toll-like receptor signaling pathway	Immune System/Cellular Processes	0.0020686
RSA	IL6	Hematopoietic cell lineage	Immune System/Cellular Processes	0.0059589
RSA	IL6	Cytosolic DNA-sensing pathway	Immune System/Cellular Processes	0.00622074
RSA	CCL3	Toll-like receptor signaling pathway	Immune System/Cellular Processes	0.0020686
RSA	CCL3	Cytokine-cytokine receptor interaction	Signaling Molecules and Interaction/Environmental Information Processing	3.76e-05
RSA	CXCL2	Cytokine-cytokine receptor interaction	Signaling Molecules and Interaction/Environmental Information Processing	3.76e-05
RSA	CXCL2	NOD-like receptor signaling pathway	Immune System/Cellular Processes	0.00015053
RSA	RELA	Adipocytokine signaling pathway	Endocrine System/Cellular Processes	0.00182003
RSA	RELA	Toll-like receptor signaling pathway	Immune System/Cellular Processes	0.0020686
RSA	RELA	MAPK signaling pathway	Signal Transduction/Environmental Information Processing	0.00263886
RSA	RELA	Cytosolic DNA-sensing pathway	Immune System/Cellular Processes	0.00622074
RSA	RELA	Apoptosis	Cell Growth and Death/Cellular Processes	1.765e-05
RSA	RELA	NOD-like receptor signaling pathway	Immune System/Cellular Processes	0.00015053
RSA	RELA	Adipocytokine signaling pathway	Endocrine System/Cellular Processes	0.00182003
RSA	RELA	Toll-like receptor signaling pathway	Immune System/Cellular Processes	0.0020686
RSA	RELA	MAPK signaling pathway	Signal Transduction/Environmental Information Processing	0.00263886
RSA	RELA	Cytosolic DNA-sensing pathway	Immune System/Cellular Processes	0.00622074
RSA	RELA	Apoptosis	Cell Growth and Death/Cellular Processes	1.765e-05
RSA	RELA	NOD-like receptor signaling pathway	Immune System/Cellular Processes	0.00015053
RSA	TNFRSF11B	Cytokine-cytokine receptor interaction	Signaling Molecules and Interaction/Environmental Information Processing	3.76e-05
RSA	PLA2G2A	MAPK signaling pathway	Signal Transduction/Environmental Information Processing	0.00263886
RSA	PLA2G2A	VEGF signaling pathway	Signal Transduction/Environmental Information Processing	0.00317584
RSA	PLA2G2A	Arachidonic acid metabolism	Lipid Metabolism/Metabolism	0.0411397
RSA	PPARA	PPAR signaling pathway	Endocrine System/Cellular Processes	0.00027289
RSA	PPARA	Adipocytokine signaling pathway	Endocrine System/Cellular Processes	0.00182003
RSA	PPARG	PPAR signaling pathway	Endocrine System/Cellular Processes	0.00027289
RSA	TNFRSF11A	Cytokine-cytokine receptor interaction	Signaling Molecules and Interaction/Environmental Information Processing	3.76e-05
RSA	XIAP	NOD-like receptor signaling pathway	Immune System/Cellular Processes	0.00015053
RSA	XIAP	Focal adhesion	Cell Communication/Cellular Processes	0.00122324
RSA	XIAP	Apoptosis	Cell Growth and Death/Cellular Processes	1.765e-05
Rg1	VEGFA	VEGF signaling pathway	Signal Transduction/Environmental Information Processing	0.00317584
Rg1	VEGFA	mTOR signaling pathway	Signal Transduction/Environmental Information Processing	0.0311585
Rg1	VEGFA	Cytokine-cytokine receptor interaction	Signaling Molecules and Interaction/Environmental Information Processing	3.76e-05
Rg1	VEGFA	Focal adhesion	Cell Communication/Cellular Processes	0.00122324
Rg1	VWF	Focal adhesion	Cell Communication/Cellular Processes	0.00122324
Rg1	VWF	Complement and coagulation cascades	Immune System/Cellular Processes	0.0128755
Rg1	HIF1A	mTOR signaling pathway	Signal Transduction/Environmental Information Processing	0.0311585
Rg1	LDHA	Pyruvate metabolism	Carbohydrate Metabolism/Metabolism	0.0155856
Rg1	LDHB	Pyruvate metabolism	Carbohydrate Metabolism/Metabolism	0.0155856
Rg1	DUSP1	MAPK signaling pathway	Signal Transduction/Environmental Information Processing	0.00263886
Rg1	PLAT	Complement and coagulation cascades	Immune System/Cellular Processes	0.0128755
Rg1	RELA	Adipocytokine signaling pathway	Endocrine System/Cellular Processes	0.00182003
Rg1	RELA	Toll-like receptor signaling pathway	Immune System/Cellular Processes	0.0020686
Rg1	RELA	MAPK signaling pathway	Signal Transduction/Environmental Information Processing	0.00263886
Rg1	RELA	Cytosolic DNA-sensing pathway	Immune System/Cellular Processes	0.00622074
Rg1	RELA	Apoptosis	Cell Growth and Death/Cellular Processes	1.765e-05
Rg1	RELA	NOD-like receptor signaling pathway	Immune System/Cellular Processes	0.00015053
Rg1	BDNF	MAPK signaling pathway	Signal Transduction/Environmental Information Processing	0.00263886
Rg1	IGF1R	Focal adhesion	Cell Communication/Cellular Processes	0.00122324
Rg1	BAD	Apoptosis	Cell Growth and Death/Cellular Processes	1.765e-05
Rg1	BAD	Focal adhesion	Cell Communication/Cellular Processes	0.00122324
Rg1	BAD	VEGF signaling pathway	Signal Transduction/Environmental Information Processing	0.00317584
Rg1	FN1	Focal adhesion	Cell Communication/Cellular Processes	0.00122324
Rg1	PTGS2	VEGF signaling pathway	Signal Transduction/Environmental Information Processing	0.00317584
Rg1	PTGS2	Arachidonic acid metabolism	Lipid Metabolism/Metabolism	0.0411397
Rg1	IGF1	mTOR signaling pathway	Signal Transduction/Environmental Information Processing	0.0311585
Rg1	IGF1	Focal adhesion	Cell Communication/Cellular Processes	0.00122324
Rg1	PRKCB	Focal adhesion	Cell Communication/Cellular Processes	0.00122324
Rg1	PRKCB	MAPK signaling pathway	Signal Transduction/Environmental Information Processing	0.00263886
Rg1	PRKCB	VEGF signaling pathway	Signal Transduction/Environmental Information Processing	0.00317584
Rg1	CACNA1C	MAPK signaling pathway	Signal Transduction/Environmental Information Processing	0.00263886
Rg1	IL6	Cytokine-cytokine receptor interaction	Signaling Molecules and Interaction/Environmental Information Processing	3.76e-05
Rg1	IL6	NOD-like receptor signaling pathway	Immune System/Cellular Processes	0.00015053
Rg1	IL6	Toll-like receptor signaling pathway	Immune System/Cellular Processes	0.0020686
Rg1	IL6	Hematopoietic cell lineage	Immune System/Cellular Processes	0.0059589
Rg1	IL6	Cytosolic DNA-sensing pathway	Immune System/Cellular Processes	0.00622074
Rg1	IRS1	Adipocytokine signaling pathway	Endocrine System/Cellular Processes	0.00182003
Rg1	IL2	Cytokine-cytokine receptor interaction	Signaling Molecules and Interaction/Environmental Information Processing	3.76e-05
Rg1	BCL2L1	Apoptosis	Cell Growth and Death/Cellular Processes	1.765e-05
Rg1	IL1B	NOD-like receptor signaling pathway	Immune System/Cellular Processes	0.00015053
Rg1	IL1B	Toll-like receptor signaling pathway	Immune System/Cellular Processes	0.0020686
Rg1	IL1B	MAPK signaling pathway	Signal Transduction/Environmental Information Processing	0.00263886
Rg1	IL1B	Hematopoietic cell lineage	Immune System/Cellular Processes	0.0059589
Rg1	IL1B	Cytosolic DNA-sensing pathway	Immune System/Cellular Processes	0.00622074
Rg1	IL1B	Apoptosis	Cell Growth and Death/Cellular Processes	1.765e-05
Rg1	IL1B	Cytokine-cytokine receptor interaction	Signaling Molecules and Interaction/Environmental Information Processing	3.76e-05
Rg1	PPARG	PPAR signaling pathway	Endocrine System/Cellular Processes	0.00027289
Rg1	FAS	Apoptosis	Cell Growth and Death/Cellular Processes	1.765e-05
Rg1	FAS	Cytokine-cytokine receptor interaction	Signaling Molecules and Interaction/Environmental Information Processing	3.76e-05
Rg1	FAS	MAPK signaling pathway	Signal Transduction/Environmental Information Processing	0.00263886
Rg1	GPX1	Glutathione metabolism	Metabolism of Other Amino Acids/Metabolism	0.00047522
Rg1	GPX1	Arachidonic acid metabolism	Lipid Metabolism/Metabolism	0.0411397
Rg1	GSTM1	Glutathione metabolism	Metabolism of Other Amino Acids/Metabolism	0.00047522
Rg1	RELA	Adipocytokine signaling pathway	Endocrine System/Cellular Processes	0.00182003
Rg1	RELA	Toll-like receptor signaling pathway	Immune System/Cellular Processes	0.0020686
Rg1	RELA	MAPK signaling pathway	Signal Transduction/Environmental Information Processing	0.00263886
Rg1	RELA	Cytosolic DNA-sensing pathway	Immune System/Cellular Processes	0.00622074
Rg1	RELA	Apoptosis	Cell Growth and Death/Cellular Processes	1.765e-05
Rg1	RELA	NOD-like receptor signaling pathway	Immune System/Cellular Processes	0.00015053
Rg1	NGF	Apoptosis	Cell Growth and Death/Cellular Processes	1.765e-05
Rg1	NGF	MAPK signaling pathway	Signal Transduction/Environmental Information Processing	0.00263886
Rb1	VWF	Focal adhesion	Cell Communication/Cellular Processes	0.00122324
Rb1	VWF	Complement and coagulation cascades	Immune System/Cellular Processes	0.0128755
Rb1	LDHA	Pyruvate metabolism	Carbohydrate Metabolism/Metabolism	0.0155856
Rb1	LDHB	Pyruvate metabolism	Carbohydrate Metabolism/Metabolism	0.0155856
Rb1	PLAT	Complement and coagulation cascades	Immune System/Cellular Processes	0.0128755
Rb1	HIF1A	mTOR signaling pathway	Signal Transduction/Environmental Information Processing	0.0311585
Rb1	NGF	Apoptosis	Cell Growth and Death/Cellular Processes	1.765e-05
Rb1	NGF	MAPK signaling pathway	Signal Transduction/Environmental Information Processing	0.00263886
Rb1	BDNF	MAPK signaling pathway	Signal Transduction/Environmental Information Processing	0.00263886
Rb1	RELA	Adipocytokine signaling pathway	Endocrine System/Cellular Processes	0.00182003
Rb1	RELA	Toll-like receptor signaling pathway	Immune System/Cellular Processes	0.0020686
Rb1	RELA	MAPK signaling pathway	Signal Transduction/Environmental Information Processing	0.00263886
Rb1	RELA	Cytosolic DNA-sensing pathway	Immune System/Cellular Processes	0.00622074
Rb1	RELA	Apoptosis	Cell Growth and Death/Cellular Processes	1.765e-05
Rb1	RELA	NOD-like receptor signaling pathway	Immune System/Cellular Processes	0.00015053
Rb1	FN1	Focal adhesion	Cell Communication/Cellular Processes	0.00122324
Rb1	PRKCB	Focal adhesion	Cell Communication/Cellular Processes	0.00122324
Rb1	PRKCB	MAPK signaling pathway	Signal Transduction/Environmental Information Processing	0.00263886
Rb1	PRKCB	VEGF signaling pathway	Signal Transduction/Environmental Information Processing	0.00317584
Rb1	IRS1	Adipocytokine signaling pathway	Endocrine System/Cellular Processes	0.00182003
Rb1	PPARG	PPAR signaling pathway	Endocrine System/Cellular Processes	0.00027289
Rb1	VEGFA	VEGF signaling pathway	Signal Transduction/Environmental Information Processing	0.00317584
Rb1	VEGFA	mTOR signaling pathway	Signal Transduction/Environmental Information Processing	0.0311585
Rb1	VEGFA	Cytokine-cytokine receptor interaction	Signaling Molecules and Interaction/Environmental Information Processing	3.76e-05
Rb1	VEGFA	Focal adhesion	Cell Communication/Cellular Processes	0.00122324
Rb1	PTGS2	VEGF signaling pathway	Signal Transduction/Environmental Information Processing	0.00317584
Rb1	PTGS2	Arachidonic acid metabolism	Lipid Metabolism/Metabolism	0.0411397
Rb1	IL2	Cytokine-cytokine receptor interaction	Signaling Molecules and Interaction/Environmental Information Processing	3.76e-05
Rb1	IL6	Cytokine-cytokine receptor interaction	Signaling Molecules and Interaction/Environmental Information Processing	3.76e-05
Rb1	IL6	NOD-like receptor signaling pathway	Immune System/Cellular Processes	0.00015053
Rb1	IL6	Toll-like receptor signaling pathway	Immune System/Cellular Processes	0.0020686
Rb1	IL6	Hematopoietic cell lineage	Immune System/Cellular Processes	0.0059589
Rb1	IL6	Cytosolic DNA-sensing pathway	Immune System/Cellular Processes	0.00622074
Rb1	GPX1	Glutathione metabolism	Metabolism of Other Amino Acids/Metabolism	0.00047522
Rb1	GPX1	Arachidonic acid metabolism	Lipid Metabolism/Metabolism	0.0411397
Rb1	IRAK1	Toll-like receptor signaling pathway	Immune System/Cellular Processes	0.0020686
Rb1	IRAK1	Apoptosis	Cell Growth and Death/Cellular Processes	1.765e-05
Rb1	RELA	Adipocytokine signaling pathway	Endocrine System/Cellular Processes	0.00182003
Rb1	RELA	Toll-like receptor signaling pathway	Immune System/Cellular Processes	0.0020686
Rb1	RELA	MAPK signaling pathway	Signal Transduction/Environmental Information Processing	0.00263886
Rb1	RELA	Cytosolic DNA-sensing pathway	Immune System/Cellular Processes	0.00622074
Rb1	RELA	Apoptosis	Cell Growth and Death/Cellular Processes	1.765e-05
Rb1	RELA	NOD-like receptor signaling pathway	Immune System/Cellular Processes	0.00015053
Rb1	IL1B	NOD-like receptor signaling pathway	Immune System/Cellular Processes	0.00015053
Rb1	IL1B	Toll-like receptor signaling pathway	Immune System/Cellular Processes	0.0020686
Rb1	IL1B	MAPK signaling pathway	Signal Transduction/Environmental Information Processing	0.00263886
Rb1	IL1B	Hematopoietic cell lineage	Immune System/Cellular Processes	0.0059589
Rb1	IL1B	Cytosolic DNA-sensing pathway	Immune System/Cellular Processes	0.00622074
Rb1	IL1B	Apoptosis	Cell Growth and Death/Cellular Processes	1.765e-05
Rb1	IL1B	Cytokine-cytokine receptor interaction	Signaling Molecules and Interaction/Environmental Information Processing	3.76e-05
Rb1	PPARD	PPAR signaling pathway	Endocrine System/Cellular Processes	0.00027289
Rb1	BCL2L1	Apoptosis	Cell Growth and Death/Cellular Processes	1.765e-05
R1	FN1	Focal adhesion	Cell Communication/Cellular Processes	0.00122324
R1	LDHA	Pyruvate metabolism	Carbohydrate Metabolism/Metabolism	0.0155856
R1	LDHB	Pyruvate metabolism	Carbohydrate Metabolism/Metabolism	0.0155856
R1	RELA	Adipocytokine signaling pathway	Endocrine System/Cellular Processes	0.00182003
R1	RELA	Toll-like receptor signaling pathway	Immune System/Cellular Processes	0.0020686
R1	RELA	MAPK signaling pathway	Signal Transduction/Environmental Information Processing	0.00263886
R1	RELA	Cytosolic DNA-sensing pathway	Immune System/Cellular Processes	0.00622074
R1	RELA	Apoptosis	Cell Growth and Death/Cellular Processes	1.765e-05
R1	RELA	NOD-like receptor signaling pathway	Immune System/Cellular Processes	0.00015053
R1	PLAT	Complement and coagulation cascades	Immune System/Cellular Processes	0.0128755
